# Supplementary material for: Inhibition of RNA Binding in SND1 Increases the Levels of miR-1-3p and Sensitizes Cancer Cells to Navitoclax
Source: Cancers (Basel). 2022 Jun 24;14(13):3100. doi: 10.3390/cancers14133100 (PMC9265050; doi:10.3390/cancers14133100)
Supplement: Supplementary file 1 [file cancers-14-03100-s001.zip]

Archive with 3 entries (3 files):
- Supplementary Table 1.xlsx
- Supplementary Table 2.xlsx
- Supplenmentary figures.pdf
