# Supplementary material for: Inhibition of RNA Binding in SND1 Increases the Levels of miR-1-3p and Sensitizes Cancer Cells to Navitoclax
Source: Cancers (Basel). 2022 Jun 24;14(13):3100. doi: 10.3390/cancers14133100 (PMC9265050; doi:10.3390/cancers14133100)
Supplement: Supplementary file 1 [file cancers-14-03100-s001.zip › Supplementary Table 1.xlsx]

## Sheet: Sheet1
Supplementary Table S1. Panel of 372 miRNAs and three controls which expression levels were measured with qRT-PCR from control cell line or from SND1 silenced cell lines. From SND1 silenced cell lines average Ct values from two shRNAs and three replicates of each shRNA is presented.
Mature ID		AVG Ct		Standard Deviation
	Assay Catalog	Control Group	Group 1	Control Group	Group 1
hsa-let-7a-5p	YP00205727	26.65	25.98	0.880846	0.267317
hsa-let-7b-5p	YP00204750	26.95	26.46	0.698090	0.384945
hsa-let-7c-5p	YP00204767	27.88	27.57	0.878872	0.326625
hsa-let-7d-3p	YP00205627	32.93	33.21	1.164738	0.654299
hsa-let-7d-5p	YP00204124	29.10	28.74	0.978946	0.250068
hsa-let-7e-5p	YP00205711	29.60	29.09	0.555117	0.413819
hsa-let-7f-5p	YP00204359	31.49	30.68	1.188720	0.716743
hsa-let-7g-5p	YP00204565	28.81	28.13	0.970667	0.461000
hsa-let-7i-5p	YP00204394	29.31	28.91	1.130343	0.456136
hsa-miR-100-5p	YP00205689	30.06	30.25	1.076780	0.870037
hsa-miR-101-3p	YP00204786	29.50	28.84	1.092304	0.252566
hsa-miR-103a-3p	YP00204063	27.22	26.51	1.112597	0.261640
hsa-miR-105-5p	YP00204389	35.00	35.00	0.000000	0.000000
hsa-miR-106a-5p	YP00204563	25.76	25.36	0.745392	0.420271
hsa-miR-106b-5p	YP00205884	27.08	26.36	1.433345	0.395414
hsa-miR-107	YP00204468	27.78	27.26	1.111590	0.332175
hsa-miR-10a-5p	YP00204778	30.09	29.55	1.459770	0.671227
hsa-miR-10b-5p	YP00205637	28.78	28.59	0.747124	0.204607
hsa-miR-122-5p	YP00205664	35.00	35.00	0.000000	0.000000
hsa-miR-124-3p	YP00206026	34.96	35.00	0.077790	0.000000
hsa-miR-125a-5p	YP00204339	30.47	30.79	0.763731	0.475883
hsa-miR-125b-5p	YP00205713	29.60	30.07	0.974356	0.761689
hsa-miR-126-3p	YP00204227	31.90	31.46	0.659925	0.306221
hsa-miR-126-5p	YP00206010	34.97	34.46	0.050859	0.459583
hsa-miR-127-3p	YP00204048	35.00	35.00	0.000000	0.000000
hsa-miR-127-5p	YP00204161	35.00	35.00	0.000000	0.000000
hsa-miR-128-3p	YP00205995	33.34	32.92	1.488208	0.777846
hsa-miR-129-2-3p	YP00206067	35.00	35.00	0.000000	0.000000
hsa-miR-129-5p	YP00204534	35.00	35.00	0.000000	0.000000
hsa-miR-130a-3p	YP00204658	35.00	35.00	0.000000	0.000000
hsa-miR-130b-3p	YP00204317	31.38	30.61	1.095896	0.433662
hsa-miR-132-3p	YP00206035	32.10	31.44	0.351759	0.803172
hsa-miR-133a-3p	YP00204788	29.97	28.39	1.869373	0.718482
hsa-miR-133b	YP00206058	30.14	28.75	1.515469	0.726213
hsa-miR-134-5p	YP00205989	35.00	35.00	0.000000	0.000000
hsa-miR-135a-5p	YP00204762	29.38	28.72	1.267491	0.394913
hsa-miR-135b-5p	YP00204130	28.07	27.50	0.994433	0.355916
hsa-miR-136-5p	YP00204779	35.00	35.00	0.000000	0.000000
hsa-miR-137	YP00206062	35.00	35.00	0.000000	0.000000
hsa-miR-138-5p	YP00206078	32.55	32.22	1.061271	0.268647
hsa-miR-139-5p	YP00205874	34.11	33.48	0.820337	0.519659
hsa-miR-1-3p	YP00204344	31.68	30.08	1.497239	0.548850
hsa-miR-140-3p	YP00204304	32.42	31.79	0.837387	0.457395
hsa-miR-140-5p	YP00204540	33.71	33.68	1.149722	0.317612
hsa-miR-141-3p	YP00204504	24.80	24.04	0.802987	0.285983
hsa-miR-142-3p	YP00204291	27.20	26.54	1.376472	0.439705
hsa-miR-142-5p	YP00204722	31.63	31.12	1.701394	0.723062
hsa-miR-143-3p	YP00205992	35.00	35.00	0.000000	0.000000
hsa-miR-144-3p	YP00204754	35.00	35.00	0.000000	0.000000
hsa-miR-145-5p	YP00204483	35.00	35.00	0.000000	0.000000
hsa-miR-146a-5p	YP00204688	35.00	34.23	0.000000	0.581893
hsa-miR-146b-5p	YP00204553	34.10	33.30	0.997354	0.588079
hsa-miR-147a	YP00204398	35.00	35.00	0.000000	0.000000
hsa-miR-147b	YP00204368	35.00	35.00	0.000000	0.000000
hsa-miR-148a-3p	YP00205867	30.04	28.97	1.324305	0.460589
hsa-miR-148b-3p	YP00204047	32.14	31.61	1.520004	0.576494
hsa-miR-149-5p	YP00204321	32.59	32.65	0.905155	0.567218
hsa-miR-150-5p	YP00204660	31.65	31.68	0.788366	1.210203
hsa-miR-151a-3p	YP00204576	31.56	30.73	0.912353	0.550380
hsa-miR-151a-5p	YP00204007	30.06	29.47	0.835802	0.421856
hsa-miR-152-3p	YP00204294	32.03	31.56	1.015830	0.495051
hsa-miR-153-3p	YP00204338	31.39	31.19	1.308216	0.608137
hsa-miR-154-3p	YP00204096	35.00	35.00	0.000000	0.000000
hsa-miR-154-5p	YP00204518	35.00	35.00	0.000000	0.000000
hsa-miR-155-5p	YP00204308	34.78	34.14	0.377063	0.964935
hsa-miR-15a-5p	YP00204066	29.06	28.55	1.531915	0.683923
hsa-miR-15b-5p	YP00204243	27.79	27.41	1.283664	0.456151
hsa-miR-16-1-3p	YP00206012	33.92	34.01	0.934337	0.255494
hsa-miR-16-5p	YP00205702	25.47	25.07	0.786092	0.445680
hsa-miR-17-5p	YP02119304	25.94	25.50	0.739671	0.427949
hsa-miR-181a-3p	YP00204110	32.90	32.75	0.696271	0.627977
hsa-miR-181a-5p	YP00206081	28.40	27.52	1.093406	0.475976
hsa-miR-181b-5p	YP00204530	29.12	28.24	0.764219	0.519904
hsa-miR-181c-5p	YP00204683	33.74	32.71	1.371651	0.901953
hsa-miR-181d-5p	YP00204789	31.47	30.92	1.085658	0.355375
hsa-miR-182-5p	YP00206070	28.97	28.49	0.663635	0.453995
hsa-miR-183-5p	YP00206030	29.54	29.06	0.685293	0.561538
hsa-miR-184	YP00204601	35.00	35.00	0.000000	0.000000
hsa-miR-185-3p	YP00205710	35.00	35.00	0.000000	0.000000
hsa-miR-185-5p	YP00206037	30.85	30.44	0.743005	0.155389
hsa-miR-186-5p	YP00206053	32.42	31.98	0.767840	0.240386
hsa-miR-187-3p	YP00204018	35.00	35.00	0.000000	0.000000
hsa-miR-187-5p	YP00205920	35.00	35.00	0.000000	0.000000
hsa-miR-188-5p	YP00204239	34.60	34.79	0.694606	0.344203
hsa-miR-18a-3p	YP00204523	31.09	30.78	0.595814	0.448410
hsa-miR-18a-5p	YP00204207	28.96	28.75	0.818617	0.523434
hsa-miR-18b-5p	YP00204084	29.85	29.75	0.680582	0.565665
hsa-miR-190a-5p	YP00204763	34.80	34.56	0.281031	0.538541
hsa-miR-191-5p	YP00204306	27.36	26.92	0.786083	0.328606
hsa-miR-192-5p	YP00204099	26.54	26.04	0.926098	0.685961
hsa-miR-193a-3p	YP00204591	35.00	35.00	0.000000	0.000000
hsa-miR-193a-5p	YP00204665	34.54	34.49	0.758154	0.414723
hsa-miR-193b-3p	YP00204226	31.38	31.01	0.864570	0.790478
hsa-miR-194-5p	YP00204080	26.61	25.92	1.037841	0.615500
hsa-miR-195-5p	YP00205869	35.00	35.00	0.000000	0.000000
hsa-miR-196a-5p	YP00204386	30.09	29.85	0.674951	0.373197
hsa-miR-196b-5p	YP00204555	29.47	28.88	0.695031	0.467713
hsa-miR-197-3p	YP00204380	31.30	31.18	0.957025	0.549369
hsa-miR-198	YP00204341	35.00	35.00	0.000000	0.000000
hsa-miR-199a-3p	YP00204536	35.00	35.00	0.000000	0.000000
hsa-miR-199a-5p	YP00204494	35.00	35.00	0.000000	0.000000
hsa-miR-199b-5p	YP00204152	35.00	35.00	0.000000	0.000000
hsa-miR-19a-3p	YP00205862	24.23	23.72	0.664789	0.473821
hsa-miR-19b-3p	YP00204450	24.73	24.20	0.537943	0.475813
hsa-miR-200a-3p	YP00204707	27.96	27.40	1.223865	0.566011
hsa-miR-200b-3p	YP00206071	25.15	24.76	0.705869	0.496264
hsa-miR-200c-3p	YP00204482	24.55	24.09	0.559426	0.389965
hsa-miR-202-3p	YP00205990	35.00	35.00	0.000000	0.000000
hsa-miR-202-5p	YP00205616	35.00	35.00	0.000000	0.000000
hsa-miR-203a-3p	YP00205914	28.33	28.24	0.710906	0.505729
hsa-miR-204-5p	YP00206072	34.07	33.34	0.837155	0.769988
hsa-miR-205-5p	YP00204487	35.00	35.00	0.000000	0.000000
hsa-miR-206	YP00206073	35.00	35.00	0.000000	0.000000
hsa-miR-20a-5p	YP00204292	24.90	24.32	0.842012	0.396200
hsa-miR-20b-3p	YP00204569	35.00	35.00	0.000000	0.000000
hsa-miR-20b-5p	YP00204755	35.00	35.00	0.000000	0.000000
hsa-miR-210-3p	YP00204333	33.06	31.95	1.687670	0.519577
hsa-miR-211-5p	YP00204009	35.00	35.00	0.000000	0.000000
hsa-miR-212-3p	YP00204170	35.00	34.88	0.000000	0.288397
hsa-miR-21-3p	YP00204302	32.56	32.77	2.142694	0.739682
hsa-miR-214-3p	YP00204510	34.87	35.00	0.223278	0.000000
hsa-miR-215-5p	YP00204598	27.18	26.72	0.785134	0.522359
hsa-miR-21-5p	YP00204230	24.26	24.09	0.868261	0.513859
hsa-miR-216a-5p	YP00204167	35.00	35.00	0.000000	0.000000
hsa-miR-216b-5p	YP00204289	35.00	35.00	0.000000	0.000000
hsa-miR-217	YP00204010	35.00	35.00	0.000000	0.000000
hsa-miR-218-5p	YP00206034	34.88	34.72	0.215405	0.524715
hsa-miR-219a-5p	YP00204780	32.87	32.75	0.932040	0.426658
hsa-miR-221-3p	YP00204532	30.18	30.04	1.440835	0.779950
hsa-miR-222-3p	YP00204551	28.37	27.74	0.846546	0.461219
hsa-miR-223-3p	YP00205986	35.00	35.00	0.000000	0.000000
hsa-miR-22-3p	YP00204606	32.38	31.75	1.547611	0.671032
hsa-miR-224-5p	YP00204641	35.00	35.00	0.000000	0.000000
hsa-miR-22-5p	YP00204255	35.00	35.00	0.000000	0.000000
hsa-miR-23a-3p	YP00204772	25.79	25.46	0.589631	0.432725
hsa-miR-23b-3p	YP00204790	26.44	25.91	0.794782	0.548468
hsa-miR-24-3p	YP00204260	26.48	25.96	0.750414	0.341184
hsa-miR-25-3p	YP00204361	25.84	25.42	0.610701	0.457755
hsa-miR-26a-2-3p	YP00204676	35.00	35.00	0.000000	0.000000
hsa-miR-26a-5p	YP00206023	27.08	26.45	0.692139	0.564141
hsa-miR-26b-5p	YP00204172	29.98	29.25	1.120013	0.459575
hsa-miR-27a-3p	YP00206038	25.65	25.02	0.875643	0.590940
hsa-miR-27b-3p	YP00205915	25.60	25.09	0.847576	0.709552
hsa-miR-28-5p	YP00204322	33.47	32.57	1.466250	0.427298
hsa-miR-296-5p	YP00204436	35.00	35.00	0.000000	0.000000
hsa-miR-298	YP00204115	35.00	35.00	0.000000	0.000000
hsa-miR-299-3p	YP00204702	35.00	35.00	0.000000	0.000000
hsa-miR-299-5p	YP00204544	35.00	35.00	0.000000	0.000000
hsa-miR-29a-3p	YP00204698	29.41	28.93	1.268094	0.516451
hsa-miR-29b-2-5p	YP00204208	35.00	35.00	0.000000	0.000000
hsa-miR-29b-3p	YP00204679	31.89	31.36	2.102121	1.148654
hsa-miR-29c-3p	YP00204729	29.60	29.08	1.640824	0.616192
hsa-miR-301a-3p	YP00205601	30.99	30.59	0.577141	0.234876
hsa-miR-301b	YP00204390	34.62	34.28	0.654191	0.239949
hsa-miR-302a-3p	YP00206059	35.00	35.00	0.000000	0.000000
hsa-miR-302b-3p	YP00204773	34.86	35.00	0.250046	0.000000
hsa-miR-302c-3p	YP00204403	35.00	35.00	0.000000	0.000000
hsa-miR-302c-5p	YP00205940	35.00	35.00	0.000000	0.000000
hsa-miR-302d-3p	YP00204311	35.00	35.00	0.000000	0.000000
hsa-miR-30a-5p	YP00205695	34.08	34.47	0.964576	0.697616
hsa-miR-30b-3p	YP00206003	35.00	35.00	0.000000	0.000000
hsa-miR-30b-5p	YP00204765	27.53	26.47	0.831840	0.642705
hsa-miR-30c-2-3p	YP00205632	35.00	35.00	0.000000	0.000000
hsa-miR-30c-5p	YP00204783	28.16	27.54	0.791612	0.465017
hsa-miR-30d-5p	YP00206047	28.22	27.49	0.735974	0.626598
hsa-miR-30e-3p	YP00204410	32.36	31.89	0.753461	0.541670
hsa-miR-30e-5p	YP00204714	28.98	28.34	0.897144	0.258719
hsa-miR-31-3p	YP00204079	33.33	32.50	0.945326	0.390831
hsa-miR-31-5p	YP00204236	29.43	28.70	0.768197	0.455423
hsa-miR-320a	YP00206042	26.65	26.16	0.825477	0.493865
hsa-miR-323a-3p	YP00204278	35.00	35.00	0.000000	0.000000
hsa-miR-324-3p	YP00204303	32.66	32.09	1.000081	0.460782
hsa-miR-324-5p	YP00204057	32.13	31.78	1.082496	0.418664
hsa-miR-325	YP00204464	35.00	35.00	0.000000	0.000000
hsa-miR-32-5p	YP00204792	32.33	31.35	2.434046	1.056888
hsa-miR-326	YP00204512	35.00	35.00	0.000000	0.000000
hsa-miR-328-3p	YP00204364	34.72	34.14	0.492533	0.326810
hsa-miR-329-3p	YP00206052	35.00	35.00	0.000000	0.000000
hsa-miR-330-3p	YP00204017	34.50	34.12	0.444189	0.334587
hsa-miR-331-3p	YP00206046	31.30	30.57	1.865848	0.473356
hsa-miR-335-5p	YP02119293	31.46	31.00	0.900256	0.640285
hsa-miR-337-3p	YP00205938	35.00	35.00	0.000000	0.000000
hsa-miR-337-5p	YP00204391	35.00	35.00	0.000000	0.000000
hsa-miR-338-3p	YP00204719	33.58	33.97	1.403118	1.133479
hsa-miR-339-5p	YP00206007	30.32	30.24	0.842509	0.322862
hsa-miR-33a-5p	YP00205690	31.33	31.23	2.293275	1.512168
hsa-miR-33b-5p	YP00205860	34.07	34.31	1.608935	1.078897
hsa-miR-340-5p	YP00206068	34.35	32.35	0.637002	0.581371
hsa-miR-342-3p	YP00205625	31.52	31.06	0.603490	0.461346
hsa-miR-345-5p	YP00206006	31.13	30.61	0.782906	0.349269
hsa-miR-346	YP00206009	35.00	35.00	0.000000	0.000000
hsa-miR-34a-5p	YP00204486	32.70	32.31	2.183702	1.034316
hsa-miR-34b-3p	YP00204005	35.00	35.00	0.000000	0.000000
hsa-miR-34c-3p	YP00204373	34.21	34.48	1.363169	0.805585
hsa-miR-34c-5p	YP00205659	35.00	35.00	0.000000	0.000000
hsa-miR-361-3p	YP00204008	34.40	34.58	0.582827	0.581631
hsa-miR-361-5p	YP00206054	29.84	29.47	0.628809	0.158057
hsa-miR-362-5p	YP00204618	34.00	34.19	0.545332	0.666343
hsa-miR-363-3p	YP00204726	35.00	35.00	0.000000	0.000000
hsa-miR-363-5p	YP00204173	35.00	35.00	0.000000	0.000000
hsa-miR-365a-3p	YP00204622	34.02	33.81	0.870339	0.503472
hsa-miR-367-3p	YP00204784	35.00	35.00	0.000000	0.000000
hsa-miR-369-5p	YP00206014	35.00	35.00	0.000000	0.000000
hsa-miR-370-3p	YP00204011	35.00	35.00	0.000000	0.000000
hsa-miR-371a-3p	YP00204299	32.30	32.10	0.411128	0.366628
hsa-miR-371a-5p	YP00204493	32.82	32.26	0.678690	0.380384
hsa-miR-372-3p	YP00204137	31.19	30.65	0.513857	0.455996
hsa-miR-373-3p	YP00204604	32.60	32.40	0.892139	0.426137
hsa-miR-373-5p	YP00204703	35.00	35.00	0.000000	0.000000
hsa-miR-374a-5p	YP00204758	27.58	26.88	0.849332	0.584535
hsa-miR-374b-3p	YP00205917	35.00	35.00	0.000000	0.000000
hsa-miR-374b-5p	YP00204608	28.69	28.07	0.490971	0.452145
hsa-miR-375	YP00204362	30.94	29.88	0.665766	0.633089
hsa-miR-376a-3p	YP00204508	35.00	35.00	0.000000	0.000000
hsa-miR-376b-3p	YP00204218	35.00	35.00	0.000000	0.000000
hsa-miR-376c-3p	YP00204442	35.00	35.00	0.000000	0.000000
hsa-miR-377-3p	YP00204733	35.00	35.00	0.000000	0.000000
hsa-miR-378a-3p	YP00205946	29.81	29.46	0.633773	0.469675
hsa-miR-379-5p	YP00205658	35.00	35.00	0.000000	0.000000
hsa-miR-381-3p	YP00205887	35.00	35.00	0.000000	0.000000
hsa-miR-382-5p	YP00204169	35.00	35.00	0.000000	0.000000
hsa-miR-383-5p	YP00205904	35.00	35.00	0.000000	0.000000
hsa-miR-409-3p	YP00204358	35.00	35.00	0.000000	0.000000
hsa-miR-410-3p	YP00204042	35.00	35.00	0.000000	0.000000
hsa-miR-411-5p	YP00204531	35.00	35.00	0.000000	0.000000
hsa-miR-412-3p	YP00204460	35.00	35.00	0.000000	0.000000
hsa-miR-421	YP00204603	35.00	35.00	0.000000	0.000000
hsa-miR-422a	YP00204164	35.00	35.00	0.000000	0.000000
hsa-miR-423-3p	YP00204488	29.93	29.70	0.992514	0.349419
hsa-miR-423-5p	YP00205624	32.60	31.92	1.441023	0.535138
hsa-miR-424-5p	YP00204736	30.22	29.53	1.452287	0.690688
hsa-miR-425-3p	YP00204038	32.65	32.25	0.859349	0.370668
hsa-miR-425-5p	YP00204337	29.47	29.06	1.182318	0.431673
hsa-miR-429	YP00205901	27.19	26.67	0.806142	0.297126
hsa-miR-431-5p	YP00204737	35.00	35.00	0.000000	0.000000
hsa-miR-432-5p	YP00204776	35.00	35.00	0.000000	0.000000
hsa-miR-433-3p	YP00204036	35.00	35.00	0.000000	0.000000
hsa-miR-449a	YP00204481	35.00	35.00	0.000000	0.000000
hsa-miR-449b-5p	YP00204751	35.00	35.00	0.000000	0.000000
hsa-miR-450a-5p	YP00206085	34.46	33.61	0.625423	0.326757
hsa-miR-451a	YP02119305	35.00	35.00	0.000000	0.000000
hsa-miR-452-5p	YP00204301	35.00	35.00	0.000000	0.000000
hsa-miR-454-3p	YP00205663	31.15	30.63	0.667265	0.371596
hsa-miR-455-5p	YP00204363	35.00	34.92	0.000000	0.150650
hsa-miR-483-3p	YP00204012	31.88	33.17	0.044008	1.427304
hsa-miR-484	YP00205636	29.61	29.19	0.863872	0.331435
hsa-miR-485-3p	YP00206055	35.00	35.00	0.000000	0.000000
hsa-miR-486-5p	YP00204001	35.00	35.00	0.000000	0.000000
hsa-miR-487b-3p	YP00204489	35.00	35.00	0.000000	0.000000
hsa-miR-488-3p	YP00204469	35.00	35.00	0.000000	0.000000
hsa-miR-490-3p	YP00205999	35.00	35.00	0.000000	0.000000
hsa-miR-491-3p	YP00205977	35.00	35.00	0.000000	0.000000
hsa-miR-491-5p	YP00204695	34.50	34.94	0.448130	0.137345
hsa-miR-492	YP00204053	35.00	35.00	0.000000	0.000000
hsa-miR-493-3p	YP00204557	35.00	35.00	0.000000	0.000000
hsa-miR-494-3p	YP00204579	35.00	35.00	0.000000	0.000000
hsa-miR-495-3p	YP00206015	35.00	35.00	0.000000	0.000000
hsa-miR-497-5p	YP00204354	35.00	35.00	0.000000	0.000000
hsa-miR-498	YP00204150	35.00	35.00	0.000000	0.000000
hsa-miR-499a-5p	YP00205935	30.46	29.69	1.825959	1.079757
hsa-miR-500a	YP00204794	34.68	34.73	0.550268	0.195883
hsa-miR-501-5p	YP00204648	34.52	34.18	0.793887	0.380067
hsa-miR-502-5p	YP00204449	32.95	33.47	2.324935	1.687883
hsa-miR-503-5p	YP00204334	34.37	34.48	0.862252	0.737343
hsa-miR-505-3p	YP00204214	32.59	31.78	0.923170	0.417741
hsa-miR-506-3p	YP00204539	35.00	35.00	0.000000	0.000000
hsa-miR-508-3p	YP00204480	35.00	35.00	0.000000	0.000000
hsa-miR-509-3-5p	YP00204503	35.00	35.00	0.000000	0.000000
hsa-miR-509-3p	YP00204458	35.00	35.00	0.000000	0.000000
hsa-miR-510-5p	YP00204349	35.00	35.00	0.000000	0.000000
hsa-miR-512-5p	YP00204134	35.00	35.00	0.000000	0.000000
hsa-miR-513a-5p	YP00205900	35.00	35.00	0.000000	0.000000
hsa-miR-514a-3p	YP00205931	33.70	33.90	1.134508	0.486175
hsa-miR-516a-5p	YP00204471	35.00	35.00	0.000000	0.000000
hsa-miR-516b-5p	YP00204558	35.00	35.00	0.000000	0.000000
hsa-miR-517a-3p	YP00206019	35.00	35.00	0.000000	0.000000
hsa-miR-517c-3p	YP00204177	34.98	34.91	0.042200	0.224388
hsa-miR-518a-3p	YP00206069	35.00	35.00	0.000000	0.000000
hsa-miR-518b	YP00204405	35.00	35.00	0.000000	0.000000
hsa-miR-518c-3p	YP00204554	35.00	35.00	0.000000	0.000000
hsa-miR-518c-5p	YP00204280	35.00	35.00	0.000000	0.000000
hsa-miR-518e-3p	YP00204051	35.00	35.00	0.000000	0.000000
hsa-miR-518f-3p	YP00204140	35.00	35.00	0.000000	0.000000
hsa-miR-519a-3p	YP00205919	35.00	35.00	0.000000	0.000000
hsa-miR-519d-3p	YP00204062	35.00	35.00	0.000000	0.000000
hsa-miR-520c-3p	YP00204497	35.00	35.00	0.000000	0.000000
hsa-miR-520d-5p	YP00204684	35.00	35.00	0.000000	0.000000
hsa-miR-521	YP00205890	35.00	35.00	0.000000	0.000000
hsa-miR-523-3p	YP00204452	35.00	35.00	0.000000	0.000000
hsa-miR-524-3p	YP00204030	35.00	35.00	0.000000	0.000000
hsa-miR-524-5p	YP00204135	35.00	35.00	0.000000	0.000000
hsa-miR-525-5p	YP00204355	35.00	35.00	0.000000	0.000000
hsa-miR-526b-5p	YP00204259	35.00	35.00	0.000000	0.000000
hsa-miR-532-5p	YP00204221	33.15	32.64	0.788792	0.488031
hsa-miR-539-5p	YP00205656	35.00	35.00	0.000000	0.000000
hsa-miR-542-5p	YP00204198	35.00	34.90	0.000000	0.249526
hsa-miR-545-3p	YP00206087	35.00	34.94	0.000000	0.146776
hsa-miR-548b-3p	YP00204485	35.00	35.00	0.000000	0.000000
hsa-miR-548c-3p	YP00204697	35.00	35.00	0.000000	0.000000
hsa-miR-549a	YP00205975	35.00	35.00	0.000000	0.000000
hsa-miR-550a-5p	YP00204638	35.00	35.00	0.000000	0.000000
hsa-miR-551b-3p	YP00204067	35.00	34.79	0.000000	0.327362
hsa-miR-557	YP00204346	35.00	35.00	0.000000	0.000000
hsa-miR-570-3p	YP00204694	35.00	34.98	0.000000	0.057127
hsa-miR-572	YP00204696	35.00	35.00	0.000000	0.000000
hsa-miR-574-3p	YP00206011	35.00	34.64	0.000000	0.398388
hsa-miR-576-3p	YP00204195	35.00	35.00	0.000000	0.000000
hsa-miR-576-5p	YP00206064	35.00	34.98	0.000000	0.056274
hsa-miR-582-5p	YP00204254	31.98	30.37	1.344954	0.370868
hsa-miR-583	YP00204021	35.00	35.00	0.000000	0.000000
hsa-miR-584-5p	YP00204568	34.28	33.82	0.866109	0.655411
hsa-miR-589-5p	YP00205675	35.00	35.00	0.000000	0.000000
hsa-miR-590-5p	YP00204222	30.43	29.85	0.489903	0.476247
hsa-miR-595	YP00204070	35.00	35.00	0.000000	0.000000
hsa-miR-596	YP00204002	35.00	35.00	0.000000	0.000000
hsa-miR-597-5p	YP00204769	35.00	35.00	0.000000	0.000000
hsa-miR-598-3p	YP00204320	33.36	32.88	0.961556	0.427615
hsa-miR-602	YP00204316	35.00	35.00	0.000000	0.000000
hsa-miR-608	YP00204286	35.00	35.00	0.000000	0.000000
hsa-miR-615-3p	YP00204453	34.09	33.41	0.965475	0.357656
hsa-miR-617	YP00204564	35.00	35.00	0.000000	0.000000
hsa-miR-620	YP00204637	35.00	35.00	0.000000	0.000000
hsa-miR-622	YP00205615	35.00	35.00	0.000000	0.000000
hsa-miR-623	YP00204019	35.00	35.00	0.000000	0.000000
hsa-miR-625-3p	YP00204647	32.12	31.71	0.653623	0.312320
hsa-miR-627-5p	YP00205979	34.96	34.99	0.076841	0.019801
hsa-miR-628-3p	YP00206057	35.00	35.00	0.000000	0.000000
hsa-miR-629-5p	YP00204370	32.96	31.95	0.882884	0.280879
hsa-miR-631	YP00204312	35.00	35.00	0.000000	0.000000
hsa-miR-637	YP00205679	35.00	35.00	0.000000	0.000000
hsa-miR-642a	YP00204793	35.00	35.00	0.000000	0.000000
hsa-miR-651-5p	YP00205864	35.00	35.00	0.000000	0.000000
hsa-miR-652-3p	YP00204387	32.45	31.91	1.554045	0.378778
hsa-miR-654-5p	YP00204439	35.00	35.00	0.000000	0.000000
hsa-miR-658	YP00204522	35.00	35.00	0.000000	0.000000
hsa-miR-660-5p	YP00205911	32.93	32.62	0.765056	0.308495
hsa-miR-662	YP00204180	35.00	35.00	0.000000	0.000000
hsa-miR-663a	YP00204284	34.89	33.99	0.182756	1.165907
hsa-miR-665	YP00204710	34.77	34.95	0.392388	0.129180
hsa-miR-668-3p	YP00204206	35.00	35.00	0.000000	0.000000
hsa-miR-671-5p	YP00205649	34.25	34.46	0.647119	0.816862
hsa-miR-708-5p	YP00204490	35.00	35.00	0.000000	0.000000
hsa-miR-744-5p	YP00204663	35.00	35.00	0.000000	0.000000
hsa-miR-7-5p	YP00205877	27.71	27.20	0.577516	0.335593
hsa-miR-760	YP00204549	35.00	35.00	0.000000	0.000000
hsa-miR-765	YP00204071	35.00	35.00	0.000000	0.000000
hsa-miR-766-3p	YP00204499	34.92	35.00	0.140350	0.000000
hsa-miR-802	YP00205980	35.00	35.00	0.000000	0.000000
hsa-miR-873-5p	YP00204175	35.00	35.00	0.000000	0.000000
hsa-miR-874-3p	YP00204761	35.00	35.00	0.000000	0.000000
hsa-miR-877-5p	YP00205626	33.91	33.82	0.503638	0.484898
hsa-miR-885-5p	YP00204473	35.00	35.00	0.000000	0.000000
hsa-miR-887-3p	YP00204472	35.00	35.00	0.000000	0.000000
hsa-miR-888-5p	YP00206024	35.00	35.00	0.000000	0.000000
hsa-miR-890	YP00205859	35.00	35.00	0.000000	0.000000
hsa-miR-891a-5p	YP00204220	35.00	35.00	0.000000	0.000000
hsa-miR-921	YP00204281	35.00	35.00	0.000000	0.000000
hsa-miR-92a-3p	YP00204258	25.01	24.53	0.838372	0.314765
hsa-miR-92b-3p	YP00204384	31.93	32.05	0.499169	0.827572
hsa-miR-933	YP00205996	35.00	35.00	0.000000	0.000000
hsa-miR-934	YP02119292	35.00	35.00	0.000000	0.000000
hsa-miR-93-5p	YP00204715	26.05	25.58	1.056250	0.143885
hsa-miR-9-3p	YP00204620	32.63	32.00	0.667392	0.467436
hsa-miR-940	YP00204094	34.06	33.74	0.395552	0.331452
hsa-miR-95-3p	YP00204288	30.17	29.82	0.672369	0.580402
hsa-miR-9-5p	YP00204513	29.60	28.78	0.585159	0.511073
hsa-miR-96-3p	YP00205899	35.00	35.00	0.000000	0.000000
hsa-miR-96-5p	YP00204417	31.40	30.96	1.821538	1.097940
hsa-miR-98-5p	YP00204640	32.07	31.46	1.381749	0.590214
hsa-miR-99a-3p	YP00204520	35.00	35.00	0.000000	0.000000
hsa-miR-99a-5p	YP00204521	34.64	34.37	0.409134	0.671547
hsa-miR-99b-5p	YP00205983	32.79	32.45	0.461146	0.794865
SNORD38B (hsa)	YP00203901	26.88	26.16	1.901217	0.860802
SNORD49A (hsa)	YP00203904	28.07	27.74	2.620138	1.564941
U6 snRNA (hsa, mmu)	YP00203907	31.49	31.91	3.432350	2.703026
