# Supplementary material for: Inhibition of RNA Binding in SND1 Increases the Levels of miR-1-3p and Sensitizes Cancer Cells to Navitoclax
Source: Cancers (Basel). 2022 Jun 24;14(13):3100. doi: 10.3390/cancers14133100 (PMC9265050; doi:10.3390/cancers14133100)
Supplement: Supplementary file 1 [file cancers-14-03100-s001.zip › Supplementary Table 2.xlsx]

## Sheet: Sheet1
Supplementary Table S2. Drug sensitivity assay of 525 cancer specific compounds in control (Ctrl), of SND1 silenced cell lines (shRNA1 and shRNA2) DSS, drug sensitivity score.
DRUG_NAME	DSS (Ctrl)	DSS (shRNA1)	DSS (shRNA2)	ΔDSS (shRNA1)	ΔDSS (shRNA2)	Mechanism/Targets	Class.explained
Capecitabine	0	0	0	0	0	5-FU prodrug	A. Conv. Chemo
SN-38	18.7	21.2	12.5	2.5	-6.2	Active metabolite of irinotecan. Topoisomerase I inhibitor	A. Conv. Chemo
Temozolomide	2.4	0	5.2	-2.4	2.8	Alkylating agent	A. Conv. Chemo
Pipobroman	0.1	0.1	1.5	0	1.4	Alkylating agent	A. Conv. Chemo
Dacarbazine	0.7	0	1.9	-0.7	1.2	Alkylating agent	A. Conv. Chemo
Uramustine	0	0	0.1	0	0.1	Alkylating agent	A. Conv. Chemo
Thio-TEPA	0	0	0	0	0	Alkylating agent	A. Conv. Chemo
Procarbazine	0	0	0	0	0	Alkylating agent	A. Conv. Chemo
Cyclophosphamide	0	0	0	0	0	Alkylating agent	A. Conv. Chemo
Carmustine	0.4	0	0	-0.4	-0.4	Alkylating agent	A. Conv. Chemo
Estramustine	0	0		0		Alkylating agent	A. Conv. Chemo
Busulfan	1.5	0	1.4	-1.5	-0.1	Alkylating antineoplastic agent	A. Conv. Chemo
Streptozocin	4.1	0.8	5.9	-3.3	1.8	Alkylating glucosamine-nitrosourea agent	A. Conv. Chemo
Lomustine	0	0	0	0	0	Alkylating nitrosourea compound	A. Conv. Chemo
Chloroquine	11.6	14.9		3.3		Antimalaria agent; chemo/radio sensitizer	A. Conv. Chemo
Mercaptopurine	6.3	9.7	5.3	3.4	-1	Antimetabolite	A. Conv. Chemo
Fluorouracil	1.1	0.5	0	-0.6	-1.1	Antimetabolite	A. Conv. Chemo
Cytarabine	3.6	5.4	0	1.8	-3.6	Antimetabolite, interferes with DNA synthesis	A. Conv. Chemo
Floxuridine	4.3	12.8	3	8.5	-1.3	Antimetabolite; Analog of 5-fluorouracil	A. Conv. Chemo
Gemcitabine	13.4	15.8	6.1	2.4	-7.3	Antimetabolite; Nucleoside analog	A. Conv. Chemo
Pentostatin	2.9	1.6	3.5	-1.3	0.6	Antimetabolite; Purine analog	A. Conv. Chemo
Cladribine	0.5	2.4	0	1.9	-0.5	Antimetabolite; Purine analog	A. Conv. Chemo
Fludarabine	4.7	1.8	3.3	-2.9	-1.4	Antimetabolite; Purine analog	A. Conv. Chemo
Thioguanine	8.4	9.3	5.9	0.9	-2.5	Antimetabolite; Purine analog	A. Conv. Chemo
Clofarabine	6.5	8.4	0.7	1.9	-5.8	Antimetabolite; Purine analog	A. Conv. Chemo
Mitotane	0	0	0	0	0	Antineoplastic agent	A. Conv. Chemo
Hydroxyurea	0.2	0	0	-0.2	-0.2	Antineoplastic agent	A. Conv. Chemo
Mitomycin C	1	2.7	2.1	1.7	1.1	Antineoplastic anatibiotic; DNA crosslinker	A. Conv. Chemo
Auranofin	8.7	6.2	8.8	-2.5	0.1	Antirheumatic agent	A. Conv. Chemo
Raltitrexed	4.8	5.2	0	0.4	-4.8	DHFR/GARFT/thymidylate synthase inhibitor	A. Conv. Chemo
Amsacrine	7	8.6	3.7	1.6	-3.3	DNA intercalation, Topo II inhibitor	A. Conv. Chemo
Altretamine	0	0	0	0	0	Formaldehyde release, alkylating agent	A. Conv. Chemo
Bleomycin	4.2	4.8	5.4	0.6	1.2	Glycopeptide antibiotic; causes DNA breaks	A. Conv. Chemo
Indibulin	8.8	8.8	7.7	0	-1.1	Mitoric inhibitor. Microtubule depolymerizer	A. Conv. Chemo
Patupilone	18.4	17.9	18.3	-0.5	-0.1	Mitotic inhibitor, epothilone microtubule stabilizer	A. Conv. Chemo
Paclitaxel	14.1	11.5	12.5	-2.6	-1.6	Mitotic inhibitor, taxane microtubule stabilizer	A. Conv. Chemo
Docetaxel	19	18.1	16.5	-0.9	-2.5	Mitotic inhibitor, taxane microtubule stabilizer	A. Conv. Chemo
ABT-751	9.5	9	9.1	-0.5	-0.4	Mitotic inhibitor. Colchicine site binding microtubule depolymerizer.	A. Conv. Chemo
Ixabepilone	2.5	3	2.7	0.5	0.2	Mitotic inhibitor. Epothilone microtubule stabilizer.	A. Conv. Chemo
Vinorelbine	22.4	19.3	19.5	-3.1	-2.9	Mitotic inhibitor. Vinca alkaloid microtubule depolymerizer	A. Conv. Chemo
Vincristine	16.6	10.1	9.7	-6.5	-6.9	Mitotic inhibitor. Vinca alkaloid microtubule depolymerizer	A. Conv. Chemo
Vinblastine	15.4	9.6	8	-5.8	-7.4	Mitotic inhibitor. Vinca alkaloid microtubule depolymerizer	A. Conv. Chemo
Ifosfamide	0	0	0	0	0	Nitrogen mustard alkylating agent	A. Conv. Chemo
Mechlorethamine	0	0	0	0	0	Nitrogen mustard alkylating agent	A. Conv. Chemo
Chlorambucil	0	0	0	0	0	Nitrogen mustard alkylating agent	A. Conv. Chemo
Bendamustine	3.5	1.7	0.5	-1.8	-3	Nitrogen mustard alkylating agent	A. Conv. Chemo
Melphalan	0	0		0		Nitrogen mustard alkylating agent	A. Conv. Chemo
Nelarabine	0	0	0	0	0	Nucleoside analog, DNA, RNA synth inhibitor	A. Conv. Chemo
8-amino-adenosine	22.2	23.6	24.3	1.4	2.1	Nucleoside analog, RNA synthesis inhibitor	A. Conv. Chemo
8-chloro-adenosine	11.3	13.5	13.3	2.2	2	Nucleoside analog, RNA synthesis inhibitor	A. Conv. Chemo
Carboplatin	0.5	1		0.5		Platinum-based antineoplastic agent	A. Conv. Chemo
Cisplatin	9.2	8.1		-1.1		Platinum-based antineoplastic agent	A. Conv. Chemo
Oxaliplatin	16.7	14		-2.7		Platinum-based antineoplastic agent	A. Conv. Chemo
Oprozomib	19	17.7	16.5	-1.3	-2.5	proteasome (20 S) inhibitor	A. Conv. Chemo
Carfilzomib	24.6	22.9	24.5	-1.7	-0.1	Proteasome inhibitor (20S subunit)	A. Conv. Chemo
Bortezomib	28.7	28.8	28.1	0.1	-0.6	Proteasome inhibitor (26S subunit)	A. Conv. Chemo
Omacetaxine	23.3	21.9	23.5	-1.4	0.2	Protein synthesis inhib (80 S ribosome)	A. Conv. Chemo
Dactinomycin	26.8	24.3	24	-2.5	-2.8	RNA and DNA synthesis inhibitor	A. Conv. Chemo
Plicamycin	3.5	1.9	0	-1.6	-3.5	RNA synthesis inhibitor	A. Conv. Chemo
Cabazitaxel	20.3	18.7	14.6	-1.6	-5.7	Taxane microtubule stabilizer, antimitotic	A. Conv. Chemo
Aldoxorubicin	8.4	7.5	5.7	-0.9	-2.7	Topo II, albumin	A. Conv. Chemo
Camptothecin	12.6	18.4	10.3	5.8	-2.3	Topoisomerase I inhibitor	A. Conv. Chemo
Topotecan	9.7	11.3	8.8	1.6	-0.9	Topoisomerase I inhibitor. Camptothecin analog	A. Conv. Chemo
Irinotecan	5.5	3.2	1.6	-2.3	-3.9	Topoisomerase I inhibitor. Camptothecin prodrug analog	A. Conv. Chemo
Doxorubicin	4.1	4.5	4.1	0.4	0	Topoisomerase II inhibitor	A. Conv. Chemo
Pixantrone	0	0	0	0	0	topoisomerase II inhibitor	A. Conv. Chemo
Valrubicin	8.2	8.7	7.8	0.5	-0.4	Topoisomerase II inhibitor	A. Conv. Chemo
Idarubicin	9.4	11.6	9	2.2	-0.4	Topoisomerase II inhibitor	A. Conv. Chemo
Mitoxantrone	0.8	1.9	0.3	1.1	-0.5	Topoisomerase II inhibitor	A. Conv. Chemo
Teniposide	7.8	9.1	6	1.3	-1.8	Topoisomerase II inhibitor	A. Conv. Chemo
Daunorubicin	10	9.5	7.3	-0.5	-2.7	Topoisomerase II inhibitor	A. Conv. Chemo
Etoposide	3.3	3.1	0.4	-0.2	-2.9	Topoisomerase II inhibitor	A. Conv. Chemo
Amonafide	7.8	8.8	5.2	1	-2.6	Topoisomerase II inhibitor / DNA intercalator	A. Conv. Chemo
Allopurinol	1.2	0.2	0	-1	-1.2	Xanthine oxidase inhibitor	A. Conv. Chemo
Nilotinib	1.6	2.6	3.8	1	2.2	Abl inhibitor	B. Kinase inhibitor
Imatinib	2.5	0.7	1.4	-1.8	-1.1	Abl, Kit, PDGFRB inhibitor	B. Kinase inhibitor
Bafetinib	0	0.3	0	0.3	0	Abl, Lyn inhibitor	B. Kinase inhibitor
Bosutinib	8	9.2	7.3	1.2	-0.7	Abl, Src inhibitor	B. Kinase inhibitor
Dasatinib	2.1	0.5	6.2	-1.6	4.1	Abl, Src, Kit, EphR... Inhibitor	B. Kinase inhibitor
Ipatasertib	5.9	3.5	9.7	-2.4	3.8	AKT inhibitor	B. Kinase inhibitor
Triciribine	6.4	7.1	9.4	0.7	3	AKT inhibitor	B. Kinase inhibitor
MK-2206	3.6	3.5	4.4	-0.1	0.8	AKT inhibitor	B. Kinase inhibitor
Uprosertib	0.2	0	0.3	-0.2	0.1	AKT inhibitor	B. Kinase inhibitor
AZD-5363	5.1	3.2	4.7	-1.9	-0.4	AKT inhibitor	B. Kinase inhibitor
Palomid-529	1.7	0	0	-1.7	-1.7	AKT, MTOR, PI3K inhibitor	B. Kinase inhibitor
GSK-690693	2	0.9		-1.1		AKT, PKA, PKC inhibitor	B. Kinase inhibitor
Perifosine	3.7	2.3		-1.4		AKT/PI3K inhibitor	B. Kinase inhibitor
Afuresertib	0	0	2	0	2	AKT1-selective inhibitor	B. Kinase inhibitor
Alectinib	0	0	0	0	0	ALK (incl gatekeeper mut) inhib	B. Kinase inhibitor
Ceritinib	0.2	2.1	0.8	1.9	0.6	ALK inhibitor	B. Kinase inhibitor
CEP-37440	5.5	3.9	3.5	-1.6	-2	ALK inhibitor	B. Kinase inhibitor
ASP3026	8	4.6	5	-3.4	-3	ALK inhibitor	B. Kinase inhibitor
Crizotinib	2.9	0.6	0.2	-2.3	-2.7	ALK, c-Met inhibitor	B. Kinase inhibitor
PF-06463922	1.9	0.2	0.4	-1.7	-1.5	ALK, ROS1 inhibitor	B. Kinase inhibitor
Rebastinib	0	0	0	0	0	Allosteric ABL, FLT3, TIE2, TRKA inhibitor	B. Kinase inhibitor
KU-60019	5.3	6.4		1.1		ATM inhibitor	B. Kinase inhibitor
VE-821	0.8	0		-0.8		ATR inihibitor	B. Kinase inhibitor
KW-2449	0.2	0.7	0	0.5	-0.2	AURa AURb FLT3 inhibitor	B. Kinase inhibitor
MLN-8054	6.5	6.3		-0.2		AURa AURb FLT3 KIT (PDGFR)	B. Kinase inhibitor
PF-03814735	13.2	17.4	14.2	4.2	1	AURa, AURb inhibitor	B. Kinase inhibitor
SNS-314	5.6	4.8	4.3	-0.8	-1.3	AURa, AURb inhibitor	B. Kinase inhibitor
GSK-1070916	10.2	7.8	9.5	-2.4	-0.7	AURb, AURc inhibitor	B. Kinase inhibitor
AT9283	0.6	3.6	0	3	-0.6	Aurora A & B, Jak2, Flt, Abl inhibitor	B. Kinase inhibitor
Alisertib	6.5	12.6	4.4	6.1	-2.1	Aurora A inhibitor	B. Kinase inhibitor
MK-8745	1.9	1.7		-0.2		Aurora A inhibitor	B. Kinase inhibitor
CYC-116	8.8	9.3		0.5		Aurora and VEGFR2 inhibitor	B. Kinase inhibitor
AZD1152-HQPA	0	0.1	0	0.1	0	Aurora B inhibitor	B. Kinase inhibitor
TAK-901	2.1	0.6	0	-1.5	-2.1	Aurora B inhibitor	B. Kinase inhibitor
Danusertib	4.9	6.5	4.7	1.6	-0.2	Aurora, Ret, TrkA, FGFR-1 inhibitor	B. Kinase inhibitor
BGB324	9.6	9	5.9	-0.6	-3.7	Axl inhibitor	B. Kinase inhibitor
CEP-32496	4.2	4.5	0	0.3	-4.2	BRAF inhibitor	B. Kinase inhibitor
Encorafenib	1.6	0		-1.6		B-RAF(V600E)	B. Kinase inhibitor
Vemurafenib	0	0	0.1	0	0.1	B-Raf(V600E) inhibitor	B. Kinase inhibitor
Dabrafenib	0	0		0		B-Raf(V600E) inhibitor	B. Kinase inhibitor
Regorafenib	5.1	7.8	7.9	2.7	2.8	B-Raf, c-Kit, VEGFR2 inhibitor	B. Kinase inhibitor
Sorafenib	0	0	0	0	0	B-Raf, FGFR-1, VEGFR-2 & -3, PDGFR-beta, KIT, and FLT3 inhib	B. Kinase inhibitor
Amuvatinib	6.7	3.9	6.4	-2.8	-0.3	Broad spectrum TK inhib	B. Kinase inhibitor
Ponatinib	4.4	5.9	4.8	1.5	0.4	Broad TK inhibitor	B. Kinase inhibitor
Sunitinib	0.7	0.3	0.1	-0.4	-0.6	Broad TK inhibitor	B. Kinase inhibitor
Ibrutinib	0	0	0.6	0	0.6	Btk inhibitor	B. Kinase inhibitor
Spebrutinib	4.4	2.5	0	-1.9	-4.4	BTK inhibitor	B. Kinase inhibitor
BMS863233	8.1	1.5	0	-6.6	-8.1	Cdc7 inhibitor	B. Kinase inhibitor
Alvocidib	20.4	21.9	20.3	1.5	-0.1	CDK inhibitor	B. Kinase inhibitor
SNS-032	16.5	18.1	15	1.6	-1.5	CDK inhibitor	B. Kinase inhibitor
Dinaciclib	20.1	18.1	15.8	-2	-4.3	CDK inhibitor	B. Kinase inhibitor
PHA-793887	10.7	6.1	5.8	-4.6	-4.9	CDK inhibitor	B. Kinase inhibitor
Palbociclib	6.6	10.6	10.4	4	3.8	CDK inhibitor (Cdk4/6)	B. Kinase inhibitor
AT7519	14.4	10.7	9.1	-3.7	-5.3	CDK1, 2, 4, 6 and 9 inhibitor	B. Kinase inhibitor
AZD-5438	12.7	11.8		-0.9		CDK1,2,9 inhibitor	B. Kinase inhibitor
Milciclib	9.2	11.4	10.9	2.2	1.7	CDK2 inhibitor	B. Kinase inhibitor
Seliciclib	1.2	2.1	0.7	0.9	-0.5	CDK2/7/9 inhibitor	B. Kinase inhibitor
Abemaciclib	4.1	4	0.2	-0.1	-3.9	CDK4 and 6 inhibitor	B. Kinase inhibitor
Ribociclib	4.9	3.8		-1.1		CDK4/6 inhibitor	B. Kinase inhibitor
MK-8776	2.2	0.9	0.1	-1.3	-2.1	CHEK1 inhibitor	B. Kinase inhibitor
AZD7762	8.7	7.8	8.6	-0.9	-0.1	Chk1 inhibitor	B. Kinase inhibitor
Rabusertib	2	1.8	1.4	-0.2	-0.6	Chk1 inhibitor	B. Kinase inhibitor
Prexasertib	28.1	29.1	26.2	1	-1.9	Chk1 inhibitor	B. Kinase inhibitor
PF-00477736	10.7	8.3	8.3	-2.4	-2.4	Chk1 inhibitor	B. Kinase inhibitor
PF-670462	0.8	0.8	0.4	0	-0.4	CK1epsilon and CK1delta inhibitor	B. Kinase inhibitor
PF-4800567	0	0	0.1	0	0.1	CK1epsilon inhibitor	B. Kinase inhibitor
EMD1214063	0	0	0	0	0	c-Met inhibitor	B. Kinase inhibitor
RAF265	2	0	1.8	-2	-0.2	C-Raf inhibitor	B. Kinase inhibitor
Silmitasertib	0.8	2.1	2.1	1.3	1.3	CSNK2A1 inhibitor	B. Kinase inhibitor
AZ191	7.9	6.8		-1.1		DYRK1A inhibitor	B. Kinase inhibitor
CP-724714	3.2	3.4		0.2		EGFR ERBB2 inhibitor	B. Kinase inhibitor
Varlitinib	3.5	0.4	1.2	-3.1	-2.3	EGFR HER2 inhibitor	B. Kinase inhibitor
Gefitinib	3.7	3.6	6.6	-0.1	2.9	EGFR inhibitor	B. Kinase inhibitor
Icotinib	1.1	1.1	3.8	0	2.7	EGFR inhibitor	B. Kinase inhibitor
Afatinib	1.2	2.1	1.8	0.9	0.6	EGFR inhibitor	B. Kinase inhibitor
Neratinib	4	3.9	4.3	-0.1	0.3	EGFR inhibitor	B. Kinase inhibitor
Erlotinib	2.4	2.6	2.5	0.2	0.1	EGFR inhibitor	B. Kinase inhibitor
Pelitinib	12.3	7.8	8.6	-4.5	-3.7	EGFR inhibitor	B. Kinase inhibitor
Rociletinib	7.5	7.2	3.5	-0.3	-4	EGFR(L858R/T790M) inhibitor	B. Kinase inhibitor
Osimertinib	9.6	8.5	3.6	-1.1	-6	EGFR(L858R/T790M) inhibitor	B. Kinase inhibitor
XL-647	2.4	2.1	3.1	-0.3	0.7	EGFR, ERBB2, VEGFR, EPHB4	B. Kinase inhibitor
NVP-AEE788	2.8	1.5	1.3	-1.3	-1.5	EGFR, VEGFR, ABL, SRC inhibitor	B. Kinase inhibitor
Mubritinib	5.5	3.8	9.3	-1.7	3.8	ERBB2 inhibitor	B. Kinase inhibitor
GDC-0994	5.2	5.9	0.2	0.7	-5	ERK inhibitor	B. Kinase inhibitor
Ulixertinib	7.6	10.2	2.3	2.6	-5.3	ERK inhibitor	B. Kinase inhibitor
VX-11E	5	11.2	9.1	6.2	4.1	ERK1 & 2 inhibitor	B. Kinase inhibitor
SCH772984	7.9	14.2	8.8	6.3	0.9	ERK1 & 2 inhibitor	B. Kinase inhibitor
PF-00562271	3.4	4.9	3.5	1.5	0.1	FAK inhibitor	B. Kinase inhibitor
VS-4718	4.1	4.8	3.8	0.7	-0.3	FAK inhibitor	B. Kinase inhibitor
PF 431396	9.2	9.7	8.3	0.5	-0.9	FAK/PYK2 inhibitor	B. Kinase inhibitor
Dovitinib	0	0.1	0	0.1	0	FGFR inhibitor	B. Kinase inhibitor
NVP-BGJ398	0	0	0	0	0	FGFR inhibitor	B. Kinase inhibitor
LY-2874455	4.2	8.9	3.6	4.7	-0.6	FGFR inhibitor	B. Kinase inhibitor
AZD4547	1.6	2.9	0	1.3	-1.6	FGFR inhibitor	B. Kinase inhibitor
Lucitanib	3	2.3	0.6	-0.7	-2.4	FGFR1, VEGFR inhibitor	B. Kinase inhibitor
Quizartinib	0	0	0	0	0	FLT3 inhibitor	B. Kinase inhibitor
AMG-925	0	1.1	0	1.1	0	FLT-3, CDK4 inhibitor	B. Kinase inhibitor
Lestaurtinib	8.3	6.8	7.1	-1.5	-1.2	FLT3, JAK2, TrkA, TrkB, TrkC inhibitor	B. Kinase inhibitor
Tandutinib	3	0.5	4.3	-2.5	1.3	FLT3, PDGFR, KIT inhibitor	B. Kinase inhibitor
Pacritinib	10	9.6		-0.4		FLT3/JAK2	B. Kinase inhibitor
Tideglusib	0.1	0.1	1.2	0	1.1	GSK3 inhibitor	B. Kinase inhibitor
AZD-1080	1.1	1.3		0.2		GSK3 inhibitor	B. Kinase inhibitor
CUDC-101	10.7	11.3	12.6	0.6	1.9	HDAC & EGFR, Her2 inhibitor	B. Kinase inhibitor
ARRY-380	1.2	0	2.8	-1.2	1.6	HER2 inhibitor	B. Kinase inhibitor
TAK-285	0	0	0	0	0	HER2 inhibitor	B. Kinase inhibitor
Lapatinib	0.9	0	0	-0.9	-0.9	HER2, EGFR inhibitor	B. Kinase inhibitor
BMS-754807	2.4	8.1	4.6	5.7	2.2	IGF1R inhibitor	B. Kinase inhibitor
NVP-AEW541	8	9.2		1.2		IGF1R inhibitor	B. Kinase inhibitor
GSK-1904529A	0	0.2	2.1	0.2	2.1	IGF1R, INSR inhib	B. Kinase inhibitor
GSK-1838705A	0.3	2.8	1.7	2.5	1.4	IGF1R, INSR, ALK inhib	B. Kinase inhibitor
Linsitinib	0.2	0	0.1	-0.2	-0.1	IGF1R, IR inhibitor	B. Kinase inhibitor
PS-1145	1.8	0.4	0	-1.4	-1.8	IKK-2 inhibitor	B. Kinase inhibitor
TPCA-1	2.3	3.8		1.5		IKK-2 inhibitor	B. Kinase inhibitor
PHA 408	5.2	5.3		0.1		IKK-2 inhibitor	B. Kinase inhibitor
IRAK1/4 inhibitor	0	0	0	0	0	IRAK1/4 inhibitor	B. Kinase inhibitor
Baricitinib	1	0	0.3	-1	-0.7	JAK inhibitor	B. Kinase inhibitor
Cerdulatinib	9.3	7.8	6.6	-1.5	-2.7	JAK, SYK inhibitor	B. Kinase inhibitor
Momelotinib	1.9	3.8	2.1	1.9	0.2	JAK1 & 2 inhibitor	B. Kinase inhibitor
Ruxolitinib	4.4	2.3	5.6	-2.1	1.2	JAK1&2 inhibitor	B. Kinase inhibitor
AZD1480	1.1	0.6	0	-0.5	-1.1	JAK1/2, FGFR inhibitor	B. Kinase inhibitor
Filgotinib	3.6	1.5	0	-2.1	-3.6	JAK1-selective inhibitor	B. Kinase inhibitor
BMS-911543	0	0	0	0	0	JAK2 inhibitor	B. Kinase inhibitor
Gandotinib	7	6.9	4.1	-0.1	-2.9	JAK2 inhibitor	B. Kinase inhibitor
XL019	1.7	0.1		-1.6		JAK2 inhibitor	B. Kinase inhibitor
Fedratinib	5.8	5.8	6.5	0	0.7	JAK2-selective inhibitor	B. Kinase inhibitor
Tofacitinib	0	0	0	0	0	JAK3, JAK2(V617F) inhibitor	B. Kinase inhibitor
Bentamapimod	4	2.3		-1.7		JNK inhibitor	B. Kinase inhibitor
Tanzisertib	3.4	2.9		-0.5		JNK1, 2, 3 inhibitor	B. Kinase inhibitor
Orantinib	0.1	0	0	-0.1	-0.1	KDR, FGFR, PDGFR inhibitor	B. Kinase inhibitor
Cediranib	4.3	6.1	5.1	1.8	0.8	KDR/Flt/VEGFR inhibitor	B. Kinase inhibitor
Masitinib	4.6	3.1	3.4	-1.5	-1.2	KIT inhibitor	B. Kinase inhibitor
Pexidartinib	0.7	0.3	0.8	-0.4	0.1	KIT, CSF1R, FLT3 inhibitor	B. Kinase inhibitor
OSI-930	6.3	1.8	6.5	-4.5	0.2	KIT, VEGFR inhibitor	B. Kinase inhibitor
GNE-7915	1.4	0	0	-1.4	-1.4	LRRK2 inhibitor	B. Kinase inhibitor
GNE-0877	5.8	1.6	0	-4.2	-5.8	LRRK2 inhibitor	B. Kinase inhibitor
Pimasertib	7.4	26.3	16.5	18.9	9.1	MEK1/2 inhibitor	B. Kinase inhibitor
Refametinib	11.1	26.8	18	15.7	6.9	MEK1/2 inhibitor	B. Kinase inhibitor
Trametinib	8.1	19.3	12.7	11.2	4.6	MEK1/2 inhibitor	B. Kinase inhibitor
AZD-8330	18.4	32.4	22.9	14	4.5	MEK1/2 inhibitor	B. Kinase inhibitor
Selumetinib	4.7	19.1	8.9	14.4	4.2	MEK1/2 inhibitor	B. Kinase inhibitor
TAK-733	12	21.7	12.2	9.7	0.2	MEK1/2 inhibitor	B. Kinase inhibitor
GDC-0623	7.4	13.9	7.6	6.5	0.2	MEK1/2 inhibitor	B. Kinase inhibitor
Binimetinib	6.6	11.9	6.6	5.3	0	MEK1/2 inhibitor	B. Kinase inhibitor
PD0325901	9.5	17.9	8.2	8.4	-1.3	MEK1/2 inhibitor	B. Kinase inhibitor
PD184352	10.5	16.4	7.4	5.9	-3.1	MEK1/2 inhibitor	B. Kinase inhibitor
Cobimetinib	7.7	13.3		5.6		MEK1/2 inhibitor	B. Kinase inhibitor
OTSSP167	10.6	9.8	8.7	-0.8	-1.9	MELK inhibitor	B. Kinase inhibitor
UNC2881	0	0	0	0	0	MER inhibitor	B. Kinase inhibitor
AMG-208	0.5	0	2	-0.5	1.5	MET inhibitor	B. Kinase inhibitor
Merestinib	4.3	4.5	5.4	0.2	1.1	Met inhibitor	B. Kinase inhibitor
PF-04217903	0	0	0	0	0	MET inhibitor	B. Kinase inhibitor
NVP-INC280	5.8	0	5.7	-5.8	-0.1	MET inhibitor	B. Kinase inhibitor
MK-2461	0.3	0.6	0	0.3	-0.3	MET inhibitor	B. Kinase inhibitor
JNJ-38877605	1.3	0	0	-1.3	-1.3	MET inhibitor	B. Kinase inhibitor
Tivantinib	5.4	6.4	4	1	-1.4	MET inhibitor	B. Kinase inhibitor
SGX-523	0	0		0		MET inhibitor	B. Kinase inhibitor
BMS-777607	6.5	1.9	8.3	-4.6	1.8	Met, Axl, Ron and Tyro3 inhibitor	B. Kinase inhibitor
Golvatinib	0	0	2.2	0	2.2	MET, VEGFR2 inhibitor	B. Kinase inhibitor
Foretinib	5	4.1	4.2	-0.9	-0.8	MET, VEGFR2 inhibitor	B. Kinase inhibitor
AZ 3146	9.5	10.9	10.6	1.4	1.1	Mps1 kinase (TTK) inhibitor	B. Kinase inhibitor
OSI-027	2.5	5.4	7.1	2.9	4.6	mTOR inhibitor	B. Kinase inhibitor
AZD8055	14.9	20.6	19.2	5.7	4.3	mTOR inhibitor	B. Kinase inhibitor
MLN-0128	9.8	14	12.3	4.2	2.5	mTOR inhibitor	B. Kinase inhibitor
AZD2014	9.6	13.2	12.6	3.6	3	mTOR inhibitor, ATP-competitive	B. Kinase inhibitor
Dactolisib	11.3	17.8	17.8	6.5	6.5	mTOR/(PI3K) inhibitor	B. Kinase inhibitor
Voxtalisib	5.7	7.4	6.5	1.7	0.8	mTOR/PI3K inhibitor	B. Kinase inhibitor
KX2-391	18.9	15	17.4	-3.9	-1.5	non-ATP competitive Src inhibitor	B. Kinase inhibitor
Talmapimod	0	0		0		p38MAPK alpha selective inhibitor	B. Kinase inhibitor
PH-797804	0	0	1	0	1	p38MAPK inhibitor	B. Kinase inhibitor
Losmapimod	0	0	0	0	0	p38MAPK inhibitor	B. Kinase inhibitor
Ralimetinib	0.2	1.7	0	1.5	-0.2	p38MAPK inhibitor	B. Kinase inhibitor
Doramapimod	6	4.1	5.5	-1.9	-0.5	p38MAPK inhibitor	B. Kinase inhibitor
VX 745	3.4	1.4		-2		p38MAPK inhibitor	B. Kinase inhibitor
TAK-715	5.1	4.7		-0.4		p38MAPK inhibitor	B. Kinase inhibitor
PF-04708671	2	0.3	2.9	-1.7	0.9	p70S6K inhibitor	B. Kinase inhibitor
AT13148	10.2	8	4.7	-2.2	-5.5	p70S6K, PKA, ROCK (AKT) inhibitor	B. Kinase inhibitor
PF-03758309	16.5	14.9	13.7	-1.6	-2.8	PAK inhibitor	B. Kinase inhibitor
FRAX486	8.5	5	4.8	-3.5	-3.7	PAK1, 2, 3 inhibitor	B. Kinase inhibitor
ENMD-2076	12	11.9	10.7	-0.1	-1.3	pan-Aurora inhibitor	B. Kinase inhibitor
AMG-900	1.7	5	0	3.3	-1.7	pan-Aurora inhibitor	B. Kinase inhibitor
Tozasertib	4.8	8.6		3.8		pan-Aurora inhibitor	B. Kinase inhibitor
Sapitinib	0	0.1	5	0.1	5	Pan-HER inhibitor	B. Kinase inhibitor
Poziotinib	0.2	0.6	4.1	0.4	3.9	pan-HER inhibitor	B. Kinase inhibitor
BMS-599626	4	2	3.1	-2	-0.9	Pan-HER inhibitor	B. Kinase inhibitor
Canertinib	8.6	7	6.2	-1.6	-2.4	pan-HER inhibitor	B. Kinase inhibitor
Dacomitinib	10.2	3.3	7	-6.9	-3.2	pan-HER inhibitor	B. Kinase inhibitor
SP600125	0.6	1.8	3.4	1.2	2.8	pan-JNK inhibitor	B. Kinase inhibitor
TAK-632	3.1	5.9	0.5	2.8	-2.6	pan-RAF inhibitor	B. Kinase inhibitor
LY3009120	9.7	13.4	6.6	3.7	-3.1	pan-RAF inhibitor	B. Kinase inhibitor
Crenolanib	13	11.9	11.7	-1.1	-1.3	PDGFRA and PDGFRB inhibitor	B. Kinase inhibitor
AZD7545	0	0	2.4	0	2.4	PDHK inhibitor	B. Kinase inhibitor
BX-912	8.5	6.7	6.5	-1.8	-2	PDK1 inhib	B. Kinase inhibitor
GSK-2334470	3.8	4.7	4.2	0.9	0.4	PDK1 inhibitor	B. Kinase inhibitor
OSU-03012	7.5	10	5.3	2.5	-2.2	PDPK1 inhibitor	B. Kinase inhibitor
GSK2656157	0	0	3.3	0	3.3	PERK inhibitor	B. Kinase inhibitor
Copanlisib	0	4	0.3	4	0.3	PI3K alpha, beta selective inhibitor	B. Kinase inhibitor
Taselisib	0	0	0.7	0	0.7	PI3K alpha, gamma selective inhibitor	B. Kinase inhibitor
GSK2636771	0.8	2	3.3	1.2	2.5	PI3K beta selective inhibitor	B. Kinase inhibitor
TGX-221	0.8	1.6	2.5	0.8	1.7	PI3K beta selective inhibitor	B. Kinase inhibitor
ZSTK474	4	7.3	5.1	3.3	1.1	PI3K gamma selective inhibitor	B. Kinase inhibitor
TG100-115	4.9	0	2.6	-4.9	-2.3	PI3K gamma/delta inhibitor	B. Kinase inhibitor
LY-294002	8.3	8.9	9.9	0.6	1.6	PI3K inhibitor	B. Kinase inhibitor
Duvelisib	5.5	0.6	3	-4.9	-2.5	PI3K inhibitor	B. Kinase inhibitor
Idelalisib	0.7	2.3	4.6	1.6	3.9	PI3K inhibitor, p110δ-selective	B. Kinase inhibitor
Pictilisib	1.3	6.4	3.9	5.1	2.6	PI3K inhibitor, pan-class I	B. Kinase inhibitor
CH-5132799	4.2	7	6.4	2.8	2.2	PI3K inhibitor, pan-class I	B. Kinase inhibitor
Buparlisib	5.9	8.9	7.7	3	1.8	PI3K inhibitor, pan-class I	B. Kinase inhibitor
RG-7603	0.7	0.7	1.3	0	0.6	PI3K inhibitor, pan-class I	B. Kinase inhibitor
Sonolisib	2.1	0	0.3	-2.1	-1.8	PI3K inhibitor, pan-class I. Irreversible	B. Kinase inhibitor
Pilaralisib	0.8	0.8	0.7	0	-0.1	PI3K inhibitor. Pan-class I	B. Kinase inhibitor
PF-04691502	9.3	17.3	13.9	8	4.6	PI3K/mTOR inhibitor	B. Kinase inhibitor
Omipalisib	9.7	13.7	12.4	4	2.7	PI3K/mTOR inhibitor	B. Kinase inhibitor
Apitolisib	6.6	11	9.3	4.4	2.7	PI3K/mTOR inhibitor	B. Kinase inhibitor
NVP-BGT226	19	18.6	20.6	-0.4	1.6	PI3K/mTOR inhibitor	B. Kinase inhibitor
Gedatolisib	10.3	4.2	9.6	-6.1	-0.7	PI3K/mTOR inhibitor	B. Kinase inhibitor
PKI-402	8.2	6	6.6	-2.2	-1.6	PI3K/mTOR inhibitor	B. Kinase inhibitor
GSK-1059615	5.9	7.6		1.7		PI3K/mTOR inhibitor	B. Kinase inhibitor
Alpelisib	4.3	2.8	5.2	-1.5	0.9	PI3Kalpha inhibitor	B. Kinase inhibitor
AZD-8186	0	0	0	0	0	PI3Kbeta inhibitor	B. Kinase inhibitor
AZD-6482	3	0	4.3	-3	1.3	PI3Kbeta-selective inhibitor	B. Kinase inhibitor
SGI-1776	8.9	9.6	9.5	0.7	0.6	PIM kinase inhibitor	B. Kinase inhibitor
AZD1208	0	0		0		PIM1, 2, 3 kinase inhibitor	B. Kinase inhibitor
Bryostatin 1	0	1.7	0.6	1.7	0.6	PKC activator	B. Kinase inhibitor
Sotrastaurin	4.9	4.5	0.5	-0.4	-4.4	PKC inhibitor	B. Kinase inhibitor
Midostaurin	14.5	14.3	14.7	-0.2	0.2	PKC, PKA, S6K and EGFR inhibitor	B. Kinase inhibitor
Ruboxistaurin	7.4	8.1	7.8	0.7	0.4	PKCbeta inhibitor	B. Kinase inhibitor
Enzastaurin	1.4	4.1	0	2.7	-1.4	PKCbeta inhibitor	B. Kinase inhibitor
UCN-01	25.4	24	25	-1.4	-0.4	PKCbeta, PDK1, Chk, Cdk2 inhibitor	B. Kinase inhibitor
TAK-960	3.6	0.1	5.4	-3.5	1.8	PLK1 inhibitor	B. Kinase inhibitor
Volasertib	14.8	13.1	14.4	-1.7	-0.4	PLK1 inhibitor	B. Kinase inhibitor
BI 2536	19.9	16.8	18.5	-3.1	-1.4	PLK1 inhibitor	B. Kinase inhibitor
GSK-461364	23.6	25.1		1.5		PLK1 inhibitor	B. Kinase inhibitor
Rigosertib	16.4	15.1	18.2	-1.3	1.8	Ras-Raf interaction inhibitor	B. Kinase inhibitor
Hydroxyfasudil	3.5	1.6		-1.9		ROCK, PKA, PKG, PRK inhibitor	B. Kinase inhibitor
Fasudil	6	3.1	3	-2.9	-3	ROCK, PKA, PKG, PRK inhibitor, prodrug	B. Kinase inhibitor
GSK269962	5.5	4.8	5.2	-0.7	-0.3	ROCK1 and ROCK2 inhibitor	B. Kinase inhibitor
SLx-2119	0	0	0	0	0	ROCK2 inhibitor	B. Kinase inhibitor
GSK650394	3.4	1.9	3.3	-1.5	-0.1	SGK1 & 2 inhibitor	B. Kinase inhibitor
Saracatinib	1.5	1.4	1.3	-0.1	-0.2	Src, Abl inhibitor	B. Kinase inhibitor
Tamatinib	0	0.4	0.4	0.4	0.4	Syk inhibitor	B. Kinase inhibitor
Entospletinib	0	0	0	0	0	SYK inhibitor	B. Kinase inhibitor
Fostamatinib	2.6	3.4		0.8		Syk inhibitor	B. Kinase inhibitor
(5Z)-7-Oxozeaenol	3.6	3.7	2.6	0.1	-1	TAK1 inhibitor	B. Kinase inhibitor
Galunisertib	0	0	0	0	0	TGF-B/Smad inhibitor	B. Kinase inhibitor
TEW-7197	0.6	0	0.6	-0.6	0	TGF-β receptor ALK4/ALK5 inhibitor	B. Kinase inhibitor
AZ-23	4.5	3.1	1.9	-1.4	-2.6	Trk inhibitor	B. Kinase inhibitor
MK1775	11.9	13.5	11.5	1.6	-0.4	Wee1 inhibitor	B. Kinase inhibitor
Pazopanib	1.8	0.5	7.1	-1.3	5.3	VEGFR inhibitor	B. Kinase inhibitor
Brivanib	0	0	0	0	0	VEGFR inhibitor	B. Kinase inhibitor
Apatinib	0	0	0	0	0	VEGFR inhibitor	B. Kinase inhibitor
KRN-633	0.6	0	0.4	-0.6	-0.2	VEGFR inhibitor	B. Kinase inhibitor
Semaxanib	0.6	0	0	-0.6	-0.6	VEGFR inhibitor	B. Kinase inhibitor
Lenvatinib	2.1	1.8	1.3	-0.3	-0.8	VEGFR inhibitor	B. Kinase inhibitor
Telatinib	0	0	0	0	0	VEGFR, KIT, PDGFR inhibitor	B. Kinase inhibitor
Linifanib	0	0	0	0	0	VEGFR, PDGFR, CSF-1R, FLT3 inhibitor	B. Kinase inhibitor
Nintedanib	0	8.4	6.8	8.4	6.8	VEGFR, PDGFR, FGFR inhibitor	B. Kinase inhibitor
Axitinib	5.4	6	2.8	0.6	-2.6	VEGFR, PDGFR, KIT inhibitor	B. Kinase inhibitor
Motesanib	0	0	0.4	0	0.4	VEGFR, PDGFR, Ret, Kit inhibitor	B. Kinase inhibitor
Vandetanib	5.9	2.1	5.8	-3.8	-0.1	VEGFR,EGFR, RET inhibitor	B. Kinase inhibitor
Vatalanib	2	1.8	6.5	-0.2	4.5	VEGFR-1 & -2 inhibitor	B. Kinase inhibitor
Tivozanib	5	3.8	3.6	-1.2	-1.4	VEGFR1, 2, 3, c-Kit, PDGFRB inhibitor	B. Kinase inhibitor
Cabozantinib	0.6	0	2.7	-0.6	2.1	VEGFR2, Met, FLT3, Tie2, Kit and Ret inhibitor	B. Kinase inhibitor
Tacrolimus	0	0		0		Binds FKBP12, causes inhibition of calcineurin	C. Rapalog
Everolimus	0.4	7.5		7.1		binds FKBP12, causes inhibition of mTORC1	C. Rapalog
Ridaforolimus	2.3	5.9		3.6		binds FKBP12, causes inhibition of mTORC1	C. Rapalog
Sirolimus	6.9	7.8		0.9		binds FKBP12, causes inhibition of mTORC1	C. Rapalog
Temsirolimus	9.5	11.9		2.4		binds FKBP12, causes inhibition of mTORC1	C. Rapalog
Epacadostat	0.1	0	1.5	-0.1	1.4	IDO inhibitor	D. Immunomodulatory
NLG919	0	0	0	0	0	IDO inhibitor	D. Immunomodulatory
VGX-1027	0	0.2	2.3	0.2	2.3	Immunomodulator	D. Immunomodulatory
Lenalidomide	2.3	0	0.1	-2.3	-2.2	Immunomodulatory	D. Immunomodulatory
Levamisole	0	0	0	0	0	Immunomodulatory agent	D. Immunomodulatory
Prednisolone	0	0	0	0	0	Immunomodulatory agent	D. Immunomodulatory
Prednisone	2.9	0.5	0.1	-2.4	-2.8	Immunomodulatory agent	D. Immunomodulatory
Pomalidomide	0	0	0	0	0	Immunomodulatory agent, anti-angiogenic	D. Immunomodulatory
Imiquimod	3.5	0.9	0.1	-2.6	-3.4	Immunomodulatory agent, TLR7 agonist	D. Immunomodulatory
Thalidomide	2	0.5	0.1	-1.5	-1.9	Immunosuppresant	D. Immunomodulatory
Dexamethasone	1.3	0	1.8	-1.3	0.5	Immunosuppresant; glucocorticoid	D. Immunomodulatory
Methylprednisolone	0	0	1.4	0	1.4	Immunosuppressant	D. Immunomodulatory
Bimatoprost	0	0	0	0	0	Prostaglandin analog	D. Immunomodulatory
Tasquinimod	2.3	3.7	0	1.4	-2.3	S100A9, immunomodulatory, anti-angiogenic	D. Immunomodulatory
IOX-1	0.7	1.7	1.1	1	0.4	2-Oxoglutarate Oxygenase Inhibitor	E. Differentiating/ epigenetic modifier
StemRegenin 1	0.8	1.3	1	0.5	0.2	AHR antagonist, stem cell regenerating	E. Differentiating/ epigenetic modifier
Bexarotene	0	0	0	0	0	Antineoplastic agent; retinoid specifically selective for retinoid X receptors	E. Differentiating/ epigenetic modifier
GSK2801	0	0	0	0	0	BAZ2B/A bromodomain inhibitor	E. Differentiating/ epigenetic modifier
OTX015	0.7	1.9	0.8	1.2	0.1	BET family inhibitor	E. Differentiating/ epigenetic modifier
JQ1	3.1	7.4	2.8	4.3	-0.3	BET family inhibitor	E. Differentiating/ epigenetic modifier
GSK525762	0.6	2.7	0	2.1	-0.6	BET family inhibitor	E. Differentiating/ epigenetic modifier
I-BET151	2.4	1.4	0.5	-1	-1.9	BET family inhibitor	E. Differentiating/ epigenetic modifier
PTC-209	7.1	6.7	2.2	-0.4	-4.9	BMI-1 inhibitor	E. Differentiating/ epigenetic modifier
SGC-CBP30	2.3	0.8	2.1	-1.5	-0.2	CREBBP/EP300 bromodomain inhibitor	E. Differentiating/ epigenetic modifier
Pinometostat	0	0	2.6	0	2.6	DOT1L inhibitor	E. Differentiating/ epigenetic modifier
SGC0946	4.3	4.6	1.3	0.3	-3	DOT1L inhibitor	E. Differentiating/ epigenetic modifier
UM729	3.3	1.8	2.8	-1.5	-0.5	Enhancer of aryl hydrocarbon receptor (AhR) antagonists	E. Differentiating/ epigenetic modifier
EPZ-5687	0	0	0	0	0	EZH2 inhibitor	E. Differentiating/ epigenetic modifier
Tazemetostat	2.2	3.8	0.8	1.6	-1.4	EZH2 inhibitor	E. Differentiating/ epigenetic modifier
GSK343	4.5	0	0	-4.5	-4.5	EZH2 inhibitor	E. Differentiating/ epigenetic modifier
Lonafarnib	4.9	6.9	8.8	2	3.9	Farnesyl transferase inhibitor	E. Differentiating/ epigenetic modifier
Tipifarnib	10.2	8.8	8.7	-1.4	-1.5	Farnesyltransferase inhibitor	E. Differentiating/ epigenetic modifier
UNC0642	8.4	4.7	8.7	-3.7	0.3	G9a/GLP inhibitor	E. Differentiating/ epigenetic modifier
UNC0638	9.7	9.1	6.5	-0.6	-3.2	G9a/GLP inhibitor	E. Differentiating/ epigenetic modifier
AR-42	10.9	19.6	12.9	8.7	2	HDAC inhibitor	E. Differentiating/ epigenetic modifier
Panobinostat	17.4	19.9	19.2	2.5	1.8	HDAC inhibitor	E. Differentiating/ epigenetic modifier
Belinostat	12.7	16.4	13.8	3.7	1.1	HDAC inhibitor	E. Differentiating/ epigenetic modifier
Quisinostat	13.6	14.9	14.6	1.3	1	HDAC inhibitor	E. Differentiating/ epigenetic modifier
Tacedinaline	3.8	0	4.5	-3.8	0.7	HDAC inhibitor	E. Differentiating/ epigenetic modifier
Givinostat	6.7	6.6	7.3	-0.1	0.6	HDAC inhibitor	E. Differentiating/ epigenetic modifier
Entinostat	2.8	5.3	2.6	2.5	-0.2	HDAC inhibitor	E. Differentiating/ epigenetic modifier
Vorinostat	9.3	7.8	8	-1.5	-1.3	HDAC inhibitor	E. Differentiating/ epigenetic modifier
Pracinostat	19.3	21.1	17.2	1.8	-2.1	HDAC inhibitor	E. Differentiating/ epigenetic modifier
Romidepsin	27.4	25.7	25.1	-1.7	-2.3	HDAC inhibitor	E. Differentiating/ epigenetic modifier
Valproic acid	0	0		0		HDAC inhibitor	E. Differentiating/ epigenetic modifier
Mocetinostat	7.8	10.2	6.1	2.4	-1.7	HDAC inhibitor (HDAC1 & 2-selective)	E. Differentiating/ epigenetic modifier
Resminostat	6.1	8	8.1	1.9	2	HDAC1, 3, 6 inhibitor	E. Differentiating/ epigenetic modifier
CUDC-907	34.2	40.7	33.9	6.5	-0.3	HDAC1/2/3/10, PI3Kalpha inhibitor	E. Differentiating/ epigenetic modifier
Abexinostat	19.4	21.3	16.4	1.9	-3	HDAC1-selective inhibitor	E. Differentiating/ epigenetic modifier
RGFP966	6.8	6.3	6.3	-0.5	-0.5	HDAC3 inhibitor	E. Differentiating/ epigenetic modifier
Tubastatin A	6.4	4.3	5	-2.1	-1.4	HDAC6 inhibitor	E. Differentiating/ epigenetic modifier
Tubacin	6.2	4.1	2.7	-2.1	-3.5	HDAC6 inhibitor	E. Differentiating/ epigenetic modifier
Rocilinostat	8.4	4	7	-4.4	-1.4	HDAC-6 selective inhibitor	E. Differentiating/ epigenetic modifier
PCI-34051	1.8	3.3	5.3	1.5	3.5	HDAC8 inhibitor	E. Differentiating/ epigenetic modifier
FG-4592	2.5	4.8	1	2.3	-1.5	HIF prolyl hydroxylase inhibitor	E. Differentiating/ epigenetic modifier
BAY 87-2243	1.1	0.3	21.9	-0.8	20.8	HIF1alpha inhibitor	E. Differentiating/ epigenetic modifier
GSK-J4	12.3	14	14.7	1.7	2.4	JMJD3 (histone demethylase) inhibitor	E. Differentiating/ epigenetic modifier
UNC1215	1.1	2.6	1.9	1.5	0.8	L3MBTL3 inhibitor	E. Differentiating/ epigenetic modifier
GSK2879552	1.2	0	8	-1.2	6.8	LSD1 inhibitor	E. Differentiating/ epigenetic modifier
Decitabine	5.5	11	8.2	5.5	2.7	Nucleoside analog DNA methyl transferase inhibitor	E. Differentiating/ epigenetic modifier
Azacitidine	2.9	3.7	4.4	0.8	1.5	Nucleoside analog DNA methyl transferase inhibitor	E. Differentiating/ epigenetic modifier
Lomeguatrib	0.5	0	1.9	-0.5	1.4	O6-methylguanine-DNA methyltransferase inhibitor	E. Differentiating/ epigenetic modifier
C646	5	0.2	3.2	-4.8	-1.8	p300/CREB-binding protein (CBP) inhibitor	E. Differentiating/ epigenetic modifier
Iniparib	0	0.4	0.1	0.4	0.1	PARP inhibitor	E. Differentiating/ epigenetic modifier
Olaparib	0	2.7	0	2.7	0	PARP inhibitor	E. Differentiating/ epigenetic modifier
Veliparib	0	0	0	0	0	PARP inhibitor	E. Differentiating/ epigenetic modifier
Rucaparib	4.6	0.3	3	-4.3	-1.6	PARP inhibitor	E. Differentiating/ epigenetic modifier
Niraparib	4.9	3.3	1.1	-1.6	-3.8	PARP inhibitor	E. Differentiating/ epigenetic modifier
Talazoparib	2.5	5.8	0	3.3	-2.5	PARP1/2 inhibitor	E. Differentiating/ epigenetic modifier
IOX-2	6.2	5	2.3	-1.2	-3.9	PHD2 inhibitor	E. Differentiating/ epigenetic modifier
EPZ015666	0.2	0	0	-0.2	-0.2	PRMT5 inhibitor	E. Differentiating/ epigenetic modifier
Tretinoin	0	0	0	0	0	Retinoic acid receptor agonist	E. Differentiating/ epigenetic modifier
PFI-1	0.4	1.8	0.5	1.4	0.1	Selective chemical probe for BET Bromodomains	E. Differentiating/ epigenetic modifier
XAV-939	3.2	3.9	0	0.7	-3.2	Tankyrase-1 and -2	E. Differentiating/ epigenetic modifier
Arsenic(III) oxide	2.7	0		-2.7		Thioredoxin reductase inhibitor; cytotoxic chemotherapeutic	E. Differentiating/ epigenetic modifier
Aminoglutethimide	0	0	0	0	0	Anti-steroid, aromatase inhibitor	F. Hormone therapy
RD162	0.8	0.3	2.7	-0.5	1.9	AR antagonist	F. Hormone therapy
Enzalutamide	0	0	1.3	0	1.3	AR antagonist	F. Hormone therapy
ARN 509	0.9	0.7	0	-0.2	-0.9	AR antagonist	F. Hormone therapy
Anastrozole	0	0	0	0	0	Aromatase inhibitor	F. Hormone therapy
Letrozole	0.1	0	0	-0.1	-0.1	Aromatase inhibitor	F. Hormone therapy
Exemestane	4.6	3.1	3	-1.5	-1.6	Aromatase inhibitor	F. Hormone therapy
Orteronel	0	0	0	0	0	CYP17A1, androgen synth inhib.	F. Hormone therapy
Fulvestrant	1.3	0	0	-1.3	-1.3	Estrogen receptor antagonist	F. Hormone therapy
Tamoxifen	5.9	5	4.4	-0.9	-1.5	Estrogen receptor antagonist	F. Hormone therapy
Goserelin	0	0	0	0	0	Gonadotropin releasing hormone superagonist	F. Hormone therapy
Bicalutamide	1.4	0.4	0.3	-1	-1.1	Nonsteriodal antiandrogen	F. Hormone therapy
Nilutamide	0	0	0	0	0	Nonsteroidal antiandrogen	F. Hormone therapy
Flutamide	0	0	0	0	0	Nonsteroidal antiandrogen	F. Hormone therapy
Abiraterone	0	0	0	0	0	P450 17alpha-hydroxylase-17,20-lyase inhibitor	F. Hormone therapy
Megestrol acetate	0	0	0	0	0	Progestogen	F. Hormone therapy
Clomifene	6.1	7	5.3	0.9	-0.8	Selective estrogen receptor modulator	F. Hormone therapy
Lasofoxifene	2	0.8	0.7	-1.2	-1.3	Selective estrogen receptor modulator	F. Hormone therapy
Toremifene	3.1	2.6	1.7	-0.5	-1.4	selective estrogen receptor modulator	F. Hormone therapy
Raloxifene	7.2	6.6	4.1	-0.6	-3.1	Selective estrogen receptor modulator	F. Hormone therapy
4-hydroxytamoxifen	8.7	6.8	5.4	-1.9	-3.3	Selective estrogen receptor modulator	F. Hormone therapy
Finasteride	0.4	0	0	-0.4	-0.4	type II 5-alpha reductase inhibitor	F. Hormone therapy
Obatoclax	0.1	2.5	0	2.4	-0.1	Bcl-2 family inhibitor	G. Apoptotic modulator
AT 101	11.1	10.3	9.6	-0.8	-1.5	Bcl-2 family inhibitor	G. Apoptotic modulator
Navitoclax	0	7.4	5.6	7.4	5.6	Bcl-2/Bcl-xL inhibitor	G. Apoptotic modulator
Venetoclax	0	0	0	0	0	Bcl-2-selective inhibitor	G. Apoptotic modulator
WEHI-539	4.1	4.6	3.3	0.5	-0.8	Bcl-XL inhibitor	G. Apoptotic modulator
Selinexor	20.7	19.5	19.3	-1.2	-1.4	CRM1 inhibitor	G. Apoptotic modulator
Serdemetan	2.2	2.4	1	0.2	-1.2	HDM2-p53 antagonist	G. Apoptotic modulator
Birinapant	0	0	0	0	0	IAPs, SMAC mimetic	G. Apoptotic modulator
LCL161	0.5	0.2	0	-0.3	-0.5	IAPs, SMAC mimetic	G. Apoptotic modulator
UMI-77	15.8	14.5	13.4	-1.3	-2.4	MCL1 inhibitor	G. Apoptotic modulator
Pyridoclax	0.2	4.1	2.7	3.9	2.5	MCL-1 inhibitor	G. Apoptotic modulator
A-1210477	5.7	4.9	4.4	-0.8	-1.3	MCL-1 inhibitor	G. Apoptotic modulator
AMG-232	0	0	0	0	0	MDM2 inhibitor	G. Apoptotic modulator
Nutlin-3	0.2	0	0	-0.2	-0.2	MDM2 inhibitor	G. Apoptotic modulator
Idasanutlin	0.9	0	0.3	-0.9	-0.6	MDM2 inhibitor	G. Apoptotic modulator
SAR405838	3.3	1.3	1.9	-2	-1.4	MDM2 inhibitor	G. Apoptotic modulator
APR-246	2	0	1.1	-2	-0.9	p53 activator, thioredoxin reductase 1 inhibitor	G. Apoptotic modulator
Sabutoclax	12.7	14.2	13.3	1.5	0.6	pan-Bcl-2 family inhibitor	G. Apoptotic modulator
PAC-1	7	6.8	6.3	-0.2	-0.7	procaspase-3 activator	G. Apoptotic modulator
YM155	21.4	15.5	8.8	-5.9	-12.6	Survivin inhibitor	G. Apoptotic modulator
AT-406	0	0	0	0	0	XIAP, cIAP1, cIAP2 inhibitor	G. Apoptotic modulator
Verdinexor	8.6	8	4.5	-0.6	-4.1	XPO1/CRM1 inhibitor	G. Apoptotic modulator
Disulfiram	28.6	29.7		1.1		alcohol dehydrogenase inhibitor	H. Metabolic modifier
Metformin	1	0		-1		AMPK activator	H. Metabolic modifier
Methotrexate	7.4	11.7		4.3		Antimetabolite; Anti-folate agent	H. Metabolic modifier
Pemetrexed	6.5	9.9		3.4		Dihydrofolate reductase inhibitor	H. Metabolic modifier
URB597	2.6	0.2		-2.4		FAAH inhibitor	H. Metabolic modifier
Pravastatin	3.1	0		-3.1		HMG CoA reductase inhibitor	H. Metabolic modifier
Simvastatin	4.5	1.2		-3.3		HMG CoA reductase inhibitor	H. Metabolic modifier
Atorvastatin	7.6	4.9		-2.7		HMG CoA reductase inhibitor	H. Metabolic modifier
Lovastatin	0	0		0		HMG-CoA reductase inhibitor	H. Metabolic modifier
AGI-5198	3.6	0		-3.6		IDH1 R132H/R132C inhibitor	H. Metabolic modifier
AGI-6780	0.5	0.2		-0.3		IDH2-R140Q inhibitor	H. Metabolic modifier
AVN944	12.3	13.4		1.1		IMPDH inhibitor	H. Metabolic modifier
TH588	6.3	6.2		-0.1		MTH1 inhibitor	H. Metabolic modifier
Pevonedistat	8.2	4.5		-3.7		NAE inhibitor	H. Metabolic modifier
Daporinad	27.8	28.1		0.3		NAMPT inhibitor	H. Metabolic modifier
CPI-613	0	0		0		pyruvate dehydrogenase, alpha-ketoglutarate dehydrogenase inhibitor	H. Metabolic modifier
Triapine	2.4	2.8		0.4		ribonucleotide reductase inhibitor	H. Metabolic modifier
GSK923295	13.3	13.1	12	-0.2	-1.3	CENP-E inhibitor	I. Kinesin inhibitor
Filanesib	16.7	16.8	16	0.1	-0.7	KSP/Eg5 inhibitor	I. Kinesin inhibitor
SB 743921	5.5	2.9	3.7	-2.6	-1.8	Mitotic inhibitor. Eg5/KSP inhibitor	I. Kinesin inhibitor
Rofecoxib	0	0	0	0	0	COX-2 inhibitor	J. NSAID
Celecoxib	0	0	0	0	0	Selective COX-2 inhibitor	J. NSAID
VER 155008	0.1	0	0	-0.1	-0.1	HSP70 inhibitor	K. HSP inhibitor
BIIB021	17.8	17.4	18.4	-0.4	0.6	HSP90 inhibitor	K. HSP inhibitor
Radicicol	12.3	13.4	12.1	1.1	-0.2	HSP90 inhibitor	K. HSP inhibitor
Luminespib	15.7	15.3	15.4	-0.4	-0.3	HSP90 inhibitor	K. HSP inhibitor
Ganetespib	13.9	12.7	12.5	-1.2	-1.4	HSP90 inhibitor	K. HSP inhibitor
CUDC-305	14.9	13.3	13.1	-1.6	-1.8	HSP90 inhibitor	K. HSP inhibitor
Alvespimycin	7.9	7	6	-0.9	-1.9	HSP90 inhibitor	K. HSP inhibitor
Onalespib	13.8	11.3	9.4	-2.5	-4.4	HSP90 inhibitor	K. HSP inhibitor
Tanespimycin	16.1	10.5	11.7	-5.6	-4.4	HSP90 inhibitor	K. HSP inhibitor
Cilengitide	0	0	0	0	0	alphaVbeta3 integrin inhibitor	X. Other
Tosedostat	3.2	4.4	3.2	1.2	0	Aminopeptidase inhibitor	X. Other
2-methoxyestradiol	6.1	5.5	6.6	-0.6	0.5	Angiogenesis inhibitor	X. Other
Itraconazole	1.5	4.2	0.2	2.7	-1.3	antifungal, hedgehog signaling inhibitor	X. Other
Plerixafor	0	0		0		CXCR4 antagonist	X. Other
BCI	18.7	17.3	16.7	-1.4	-2	Dusp6 inhibitor	X. Other
15D-PGJ2	0	1.7	0	1.7	0	Endogenous PPARγ ligand, prostaglandin, NFkB signaling inhibitor	X. Other
PF-3845	0.3	0.1	2.4	-0.2	2.1	FAAH inhibitor	X. Other
Tarenflurbil	0	0	0	0	0	Gamma-secretase inhibitor	X. Other
MK-0752	0	0.7	0	0.7	0	gamma-secretase/notch inhibitor	X. Other
1-methyl-D-tryptophan	0	0		0		Indolamine 2,3-dioxygenase 1 and 2 inhibitor	X. Other
TRAM-34	1.3	0	0	-1.3	-1.3	intermediate-conductance Ca2+-activated K+ channel inh.	X. Other
Deferoxamine	6.1	8		1.9		Iron chelator	X. Other
Darapladib	5.8	0.1	0	-5.7	-5.8	lipoprotein-associated phospholipase A2 inhibitor	X. Other
ONX-0914	15.4	12.9	12.6	-2.5	-2.8	LMP7 (immunoproteasome)	X. Other
Marimastat	0	0	0	0	0	MMP-9, MMP-1, MMP-2, MMP-14, MMP-7 inhibitor	X. Other
Pilocarpine	0.2	0.6	0	0.4	-0.2	Non-selective muscarinic receptor agonist	X. Other
NSC348884	2.1	1.5	1.3	-0.6	-0.8	NPM1 oligomerization inhibitor	X. Other
NMS-873	9	9.5	10.5	0.5	1.5	p97/VCP inhibitor	X. Other
Anagrelide	0	0	0	0	0	PDE-3, PLA2 inhibitor	X. Other
NVP-LGK974	0.4	0	0	-0.4	-0.4	PORCN inhibitor	X. Other
deltarasin	4.4	5.7	6.6	1.3	2.2	Ras-PDEdelta inhibitor	X. Other
Fingolimod	6.6	8.5	8.9	1.9	2.3	S1PR antagonist	X. Other
Varespladib	0	0	1.1	0	1.1	Secretory phospholipase A2 inhibitor	X. Other
Glasdegib	5.6	0	0	-5.6	-5.6	Smo inhibitor	X. Other
Sonidegib	2.8	2.9	5.7	0.1	2.9	Smothened (Hh) inhib	X. Other
Vismodegib	0	0	0	0	0	Smothened (Hh) inhibitor	X. Other
SH-4-54	9.5	9.8	8.6	0.3	-0.9	STAT3 inhibitor	X. Other
Stattic	9.5	16	15.8	6.5	6.3	STAT3 SH2 domain inhibitor	X. Other
Galiellalactone	3.4	3.8	4.2	0.4	0.8	STAT3-DNA interaction inhibitor	X. Other
MST-312	8.2	7.6	5.2	-0.6	-3	Telomerase inhibitor	X. Other
Mepacrine	21.5	21.5		0		Unclear. PLA2 inhibitor. NF-kB inhibitor, p53 activator	X. Other
ML323	4.4	0	1.4	-4.4	-3	USP1-UAF1 inhibitor	X. Other
GSK2830371	0.3	0	0	-0.3	-0.3	Wip1 inhibitor	X. Other
